# Supplementary material for: Effectiveness of Abdominal Ultrasonography for Improving the Prognosis of Pancreatic Cancer during Medical Checkup: A Single Center Retrospective Analysis
Source: Diagnostics (Basel). 2022 Nov 23;12(12):2913. doi: 10.3390/diagnostics12122913 (PMC9777348; doi:10.3390/diagnostics12122913)
Supplement: Supplementary file 1 [file diagnostics-12-02913-s001.zip]

Archive with 1 entries (1 files):
- diagnostics-1936861-supplementary.pdf
